# Supplementary material for: Maternal Dietary Improvement or Leptin Supplementation During Suckling Mitigates the Long-Term Impact of Maternal Obesogenic Conditions on Inflammatory and Oxidative Stress Biomarkers in the Offspring of Diet-Induced Obese Rats
Source: Int J Mol Sci. 2024 Nov 5;25(22):11876. doi: 10.3390/ijms252211876 (PMC11594198; doi:10.3390/ijms252211876)
Supplement: Supplementary file 1 [file ijms-25-11876-s001.zip]

Archive with 1 entries (1 files):
- ijms-3267665-supplementary.pdf
